# Supplementary material for: Virtually screening adults for depression, anxiety, and suicide risk using machine learning and language from an open-ended interview
Source: Front Psychiatry. 2023 Jun 12;14:1143175. doi: 10.3389/fpsyt.2023.1143175 (PMC10291825; doi:10.3389/fpsyt.2023.1143175)
Supplement: Supplementary file 1 [file Table_1.XLSX]

## Sheet: Hyperparameters
Pipeline Component	Hyperparameter	Parameters
TFIDF	ngram_range	((1, 1),(1, 2),(1,3))
SelectKBest	k	[512, 1024, 2048, "all"]
SVM and LR	C	[0.001, 0.01, 0.1, 1, 10, 100]
SVM and LR	class_weight	[None, "balanced"]
SVM	gamma	[0.001, 0.01, 0.1, 1, 10, 100, "scale"]
SVM	kernel	["rbf", "linear"]
LR	solver	["lbfgs", "liblinear", "saga"]
XGB	max_depth	[10, 30, 50, 100, None]
XGB	max_features	['auto', 'sqrt']
XGB	min_samples_leaf	[1, 2, 4]
XGB	min_samples_split	[2, 5, 10]
XGB	n_estimators	[200, 400, 600, 1000, 1200]
