# Supplementary material for: Virtually screening adults for depression, anxiety, and suicide risk using machine learning and language from an open-ended interview
Source: Front Psychiatry. 2023 Jun 12;14:1143175. doi: 10.3389/fpsyt.2023.1143175 (PMC10291825; doi:10.3389/fpsyt.2023.1143175)
Supplement: Supplementary file 2 [file Table_2.XLSX]

## Sheet: Results of HalvingGridSearch
	Depression
	LR
	{'chi_filter__k': 2048, 'clf__C': 1, 'clf__class_weight': 'balanced', 'clf__solver': 'liblinear', 'vect__ngram_range': (1, 1)}
	SVM
	{'chi_filter__k': 1024, 'clf__C': 1, 'clf__class_weight': 'balanced', 'clf__gamma': 1, 'clf__kernel': 'rbf', 'vect__ngram_range': (1, 1)}
	XGB
	{'chi_filter__k': 2048, 'clf__colsample_bytree': 1, 'clf__gamma': 0.5, 'clf__max_depth': 3, 'clf__min_child_weight': 1, 'clf__n_estimators': 200, 'clf__subsample': 0.6, 'vect__ngram_range': (1, 3)}
	Anxiety
	LR
	{'chi_filter__k': 2048, 'clf__C': 1, 'clf__class_weight': 'balanced', 'clf__solver': 'liblinear', 'vect__ngram_range': (1, 1)}
	SVM
	{'chi_filter__k': 2048, 'clf__C': 100, 'clf__class_weight': 'balanced', 'clf__gamma': 0.01, 'clf__kernel': 'rbf', 'vect__ngram_range': (1, 3)}
	XGB
	{'chi_filter__k': 1024, 'clf__colsample_bytree': 1, 'clf__gamma': 0, 'clf__max_depth': 5, 'clf__min_child_weight': 1, 'clf__n_estimators': 1000, 'clf__subsample': 1, 'vect__ngram_range': (1, 2)}
	Suicide
	LR
	{'chi_filter__k': 512, 'clf__C': 10, 'clf__class_weight': None, 'clf__solver': 'saga', 'vect__ngram_range': (1, 1)}
	SVM
	{'chi_filter__k': 1024, 'clf__C': 1, 'clf__class_weight': 'balanced', 'clf__gamma': 0.01, 'clf__kernel': 'linear', 'vect__ngram_range': (1, 1)}
	XGB
	{'chi_filter__k': 512, 'clf__colsample_bytree': 1, 'clf__gamma': 0.5, 'clf__max_depth': 3, 'clf__min_child_weight': 1, 'clf__n_estimators': 200, 'clf__subsample': 1, 'vect__ngram_range': (1, 1)}
